# Supplementary material for: Robust immune responses are observed after one dose of BNT162b2 mRNA vaccine dose in SARS-CoV-2 experienced individuals
Source: Sci Transl Med. 2021 Dec 7:eabi8961. doi: 10.1126/scitranslmed.abi8961 (PMC9248013; doi:10.1126/scitranslmed.abi8961)
Supplement: Supplementary file 2 — Data file S1 [file scitranslmed.abi8961_data_file_s1.xlsx]

## Sheet: Participant-level data
Figure 1F									Figure 1H									Figure 2B									Figure 2D									Figure 3B									Figure 3D
	Record.ID	Prior.COVID.infection.	Baseline	Post 1st dose	Pre 2nd dose	Post 2nd dose	One month post_x000D_ 2nd dose			Record.ID	Prior.COVID.infection.	Baseline	Post 1st dose	Pre 2nd dose	Post 2nd dose	One month post_x000D_ 2nd dose			Record.ID	Prior.COVID.infection.	Baseline	Post 1st dose	Pre 2nd dose	Post 2nd dose	One month post_x000D_ 2nd dose			Record.ID	Prior.COVID.infection.	Baseline	Post 1st dose	Pre 2nd dose	Post 2nd dose	One month post_x000D_ 2nd dose			Record.ID	Prior.COVID.infection.	Baseline	Post 1st dose	Pre 2nd dose	Post 2nd dose	One month post_x000D_ 2nd dose			Record.ID	Prior.COVID.infection.	Baseline	Post 1st dose
1	CV-001	No	0.16	0.21	0.18	0.36	0.32		1	CV-001	No	0.81	0.86	0.85	1.92	1.49		1	CV-001	No	0	0.00127	0	0.00267	0.00472		1	CV-001	No	0.04	0.033	0.048	0.05	0.09		1	CV-001	No	6.99	9.13	5.75	9.15	13		1	CV-001	No	17.4	4.52
2	CV-002	No	0.081	0.98	0.31	0.33	0.46		2	CV-002	No	0.45	0.87	0.76	0.62	1.21		3	CV-003	No	0	0.00156	0	0.00279	0.00794		3	CV-003	No	0	0.035	0.073	0.1	0.13		2	CV-002	No	3.25	4.36	4.6	3.14	8.1		2	CV-002	No	18.1	36.5
3	CV-003	No	0.03	0.4	0.13	0.29	0.67		3	CV-003	No	0.033	1.33	0.39	0.87	1.15		4	CV-004	No	0.00342	0	0	0	0.00633		4	CV-004	No	0.00585	0.00525	0.033	0.015	0.029		3	CV-003	No	2.09	3.74	2.27	6.45	6.19		3	CV-003	No	18	10.7
4	CV-004	No	0.46	0.7	0.65	1	1.73		4	CV-004	No	0.35	0.63	0.49	0.69	1.3		5	CV-005	Yes	0.00976	0.00456	0.012	0.00673	0.024		5	CV-005	Yes	0.021	0.013	0.033	0.036	0.054		4	CV-004	No	1.5	2.95	2.37	2.44	6.5		4	CV-004	No	6.8	10.5
5	CV-005	Yes	0.00995	1.88	1.32	5.03	3.95		5	CV-005	Yes	0.00723	1.33	0.53	1.12	0.88		8	CV-008	No	0.00239	0	0.011	0.079	0.058		8	CV-008	No	0.024	0.022	0.14	0.34	0.31		5	CV-005	Yes	4	13.5	9.69	12.4	12.4		5	CV-005	Yes	4.11	39.8
6	CV-006	No	0.29	0.55	0.66	2.43	0.63		6	CV-006	No	0.1	1.27	0.75	1.37	0.71		10	CV-010	Yes	0.00207	0.00148	0.00675	0.012	0.012		10	CV-010	Yes	0.027	0.05	0.075	0.045	0.026		6	CV-006	No	2.12	8.26	5.7	10.1	8.72		6	CV-006	No	7.62	21.5
7	CV-007	No	0.12	0.87	0.32	1.33	0.52		7	CV-007	No	0.37	0.97	0.98	1.25	0.77		11	CV-011	No	0	0	0.00421	0.021	0.2		11	CV-011	No	0.013	0.016	0.058	0.11	0.35		7	CV-007	No	4.21	5.01	9.39	10.2	8.26		7	CV-007	No	3.09	20.5
8	CV-008	No	0.15	0.2	0.69	2.38	0.61		8	CV-008	No	0.47	0.79	1.04	0.69	0.67		14	CV-015	Yes	NA	0.00662	0.00426	0.00789	0.0062		14	CV-015	Yes	NA	0.045	0.049	0.043	0.049		8	CV-008	No	5.3	5.09	7.89	7.89	7		8	CV-008	No	3.07	25.5
9	CV-009	No	0.31	0.31	0.5	1.7	0.46		9	CV-009	No	0.55	0.67	0.87	2.03	0.65		17	CV-018	Yes	0.028	0.034	0.073	0.11	0.2		17	CV-018	Yes	0.026	0.044	0.041	0.052	0.056		9	CV-009	No	3.35	4.98	5.37	7.19	6.65		9	CV-009	No	8.18	15.4
10	CV-010	Yes	0.76	0.96	0.67	1.05	1.71		10	CV-010	Yes	1.24	1.83	1.92	1.28	3.16		18	CV-019	No	0.00187	0	0.00565	0.00616	0.0093		18	CV-019	No	0.00835	0.00775	0.16	0.16	0.077		10	CV-010	Yes	6.85	9.46	13.5	21.7	19.2		10	CV-010	Yes	2.18	44.6
11	CV-014	Yes	NA	0.82	NA	1.41	0.67		11	CV-014	Yes	NA	1.33	NA	0.85	0.5		31	CV-033	Yes	0.013	0.015	0	0	NA		31	CV-033	Yes	0.013	0.012	0.015	0.00718	NA		11	CV-011	No	3.31	5.98	6.56	8.26	7.78		11	CV-011	No	0	19.3
12	CV-015	Yes	1.47	2.11	0.72	1.66	0.22		12	CV-015	Yes	1.85	2.41	0.74	0.93	0.42		32	CV-034	Yes	NA	0.027	0.00264	0.016	0.022		32	CV-034	Yes	NA	0.074	0.021	0.021	0.03		12	CV-012	No	3.92	4.63	5.75	6.34	7.29		12	CV-012	No	1.3	9.31
13	CV-016	Yes	0.24	2.61	0.27	4.44	0.22		13	CV-016	Yes	0.91	0.58	0.72	0.36	0.48																				13	CV-014	Yes	NA	6.03	NA	3.14	3.2		13	CV-014	Yes	NA	17.1
14	CV-017	No	0.32	0.43	0.32	0.37	0.75		14	CV-017	No	0.59	0.92	0.82	0.18	1.76																				14	CV-015	Yes	6.53	12.8	8.03	5.9	9.43		14	CV-015	Yes	0.85	29.4
15	CV-018	Yes	2.57	1.06	0.8	3.3	0.83		15	CV-018	Yes	0.89	0.5	0.72	1.13	0.85																				15	CV-016	Yes	8.36	4.02	5.55	4.47	5.57		15	CV-016	Yes	14.6	51.7
16	CV-019	No	0.31	0.3	0.23	0.77	1.19		16	CV-019	No	0.84	0.56	0.68	0.88	1.61																				16	CV-017	No	6.05	7.94	9.05	11	10.9		16	CV-017	No	7.42	18.6
17	CV-020	Yes	0.38	0.65	1.68	1.71	1.22		17	CV-020	Yes	1.2	0.89	1.61	0.69	1.68																				17	CV-018	Yes	6.02	7.18	5.78	7.68	8.18		17	CV-018	Yes	14.6	50.9
18	CV-021	No	0.018	0.28	0.16	1.57	NA		18	CV-021	No	0.051	1.03	0.64	0.85	NA																				18	CV-019	No	6.64	3.18	4.85	6.76	8.2		18	CV-019	No	10.2	13.6
19	CV-022	No	NA	0.5	0.47	1.4	1.46		19	CV-022	No	NA	1.57	0.67	0.86	0.97																				19	CV-020	Yes	5.75	5.09	3.51	6.09	7.15		19	CV-020	Yes	17.6	29.7
20	CV-023	No	0.56	0.32	0.75	2.35	0.65		20	CV-023	No	1.33	0.71	1.4	1.21	0.96																				20	CV-021	No	3.08	7.37	3.81	7.05	NA		20	CV-021	No	5.17	10.6
21	CV-024	No	0.19	0.17	0.7	0.097	NA		21	CV-024	No	0.76	0.52	0.32	0.44	NA																				21	CV-022	No	NA	7.11	5.95	7.97	8.48		21	CV-022	No	NA	16.2
22	CV-025	Yes	0.36	0.26	0.42	1.43	0.25		22	CV-025	Yes	0.71	0.51	0.55	0.54	0.32																				22	CV-023	No	12.7	7.49	14	14.2	16.5		22	CV-023	No	21.9	26.3
23	CV-026	Yes	0.16	0.6	2.53	0.88	0.041		23	CV-026	Yes	0.45	0.087	0.00751	0.12	0.087																				23	CV-024	No	4.86	1.7	2.67	2.54	NA		23	CV-024	No	30.2	45.2
24	CV-027	Yes	1.69	0.25	0.42	1.16	0.4		24	CV-027	Yes	2.69	0.51	0.6	1.43	0.54																				24	CV-025	Yes	3.14	3.22	5.29	3.07	4.92		24	CV-025	Yes	23	15.7
25	CV-028	Yes	0.66	1.7	0.67	4.62	0.39		25	CV-028	Yes	1.13	0.19	0.76	0.37	1.05																				25	CV-026	Yes	1.34	1.44	6.9	1.63	4.61		25	CV-026	Yes	22.7	28.6
26	CV-029	No	0.024	0.15	0.21	0.29	0.46		26	CV-029	No	0.075	0.55	0.47	0.65	0.97																				26	CV-027	Yes	9.02	6.15	5.89	9.08	6.18		26	CV-027	Yes	41.5	27.8
27	CV-030	No	0.22	0.66	0.29	1.58	0.62		27	CV-030	No	0.32	0.81	0.89	1.67	0.95																				27	CV-028	Yes	9.8	8.5	10.7	7.93	15.1		27	CV-028	Yes	18.8	2.88
28	CV-032	No	0.39	0.55	0.62	NA	0.79		28	CV-032	No	0.85	1.17	0.66	NA	1.01																				28	CV-029	No	2.12	3.97	4.46	7.79	8.05		28	CV-029	No	4.12	14.5
29	CV-033	Yes	NA	NA	NA	NA	NA		29	CV-033	Yes	NA	NA	NA	NA	NA																				29	CV-030	No	3.9	3.49	4.85	8.58	8.23		29	CV-030	No	3.99	20.9
30	CV-034	Yes	0.21	0.83	0.33	1.1	0.36		30	CV-034	Yes	0.72	1.84	0.76	0.92	0.85																				30	CV-032	No	6.02	10.7	7.37	NA	11.9		30	CV-032	No	3.04	20.7
31	CV-036	No	0.065	0.29	NA	0.5	0.12		31	CV-036	No	0.36	1.18	NA	0.35	0.14																				32	CV-034	Yes	1.81	9.89	5.51	5.08	7.23		32	CV-034	Yes	100	67.7
32	CV-037	No	NA	0.86	0.13	0.049	NA		32	CV-037	No	NA	2.19	0.45	0.074	NA																				33	CV-036	No	8.57	8.24	NA	6.93	8.15		33	CV-036	No	22.3	7.47
33	CV-039	Yes	NA	0.032	0.00951	0.5	0.31		33	CV-039	Yes	NA	0.072	0.068	0.11	0.64																				34	CV-037	No	NA	11.9	10.3	8.67	NA		34	CV-037	No	NA	15.6
34	CV-043	Yes	0.36	0.41	1.31	2.55	0.65		34	CV-043	Yes	1.02	0.99	0.92	0.27	1.07																				35	CV-039	Yes	NA	15.5	4.63	4.99	7.43		35	CV-039	Yes	NA	3.04
																																				36	CV-043	Yes	17.9	21.5	17.1	15.3	6.53		36	CV-043	Yes	15.6	38.4
																																						14
Figure S1H									Figure S2B									Figure S2C									Figure S2E									Figure S2F									Figure S2J
	Record.ID	Prior.COVID.infection.	Baseline	Post 1st dose	Pre 2nd dose	Post 2nd dose	One month post_x000D_ 2nd dose			Record.ID	Prior.COVID.infection.	Baseline	Post 1st dose	Pre 2nd dose	Post 2nd dose	One month post_x000D_ 2nd dose			Record.ID	Prior.COVID.infection.	Baseline	Post 1st dose	Pre 2nd dose	Post 2nd dose	One month post_x000D_ 2nd dose			Record.ID	Prior.COVID.infection.	Baseline	Post 1st dose	Pre 2nd dose	Post 2nd dose	One month post_x000D_ 2nd dose			Record.ID	Prior.COVID.infection.	Baseline	Post 1st dose	Pre 2nd dose	Post 2nd dose	One month post_x000D_ 2nd dose			Record.ID	Prior.COVID.infection.	Baseline	Post 1st dose
1	CV-001	No	13.4	10.7	21.4	42.7	27.9		1	CV-001	No	0.00268	0.00127	0	0.00267	0.00315		1	CV-001	No	0.00199	0.00445	0.0013	0.019	0.012		1	CV-001	No	0	0.00255	0	0	0.00472		1	CV-001	No	0.00596	0.0089	0.00781	0.027	0.034		1	CV-001	No	0.012	0.00765
2	CV-002	No	41.5	32.8	31.3	31	27.5		3	CV-003	No	0.00136	0.00467	0.00101	0.00559	0.00847		3	CV-003	No	0	0	0.0072	0.019	0.017		3	CV-003	No	0.00272	0.00311	0.00201	0.00466	0.00741		3	CV-003	No	0	0.017	0.023	0.028	0.041		3	CV-003	No	0.015	0.00622
3	CV-003	No	48	42.9	25.2	40.2	40.3		4	CV-004	No	0.00171	0	0.00355	0	0.0076		4	CV-004	No	0.0039	0.00175	0.00795	0.00399	0.00332		4	CV-004	No	0.00171	0	0.011	0.00503	0.00887		4	CV-004	No	0.00779	0.007	0.013	0.011	0.018		4	CV-004	No	0.01	0.0045
4	CV-004	No	56.9	66.1	54	61	47.9		5	CV-005	Yes	0.00732	0.00759	0.00784	0.013	0.018		5	CV-005	Yes	0.00451	0.00168	0.00763	0.00827	0.023		5	CV-005	Yes	0.00549	0.00152	0.00588	0.00449	0.00882		5	CV-005	Yes	0.026	0.012	0.03	0.028	0.064		5	CV-005	Yes	0.033	0.012
5	CV-005	Yes	46.7	77.2	74.2	87.2	94.1		8	CV-008	No	0.00335	0.00255	0.014	0.074	0.036		8	CV-008	No	0.00663	0.00493	0.025	0.057	0.071		8	CV-008	No	0.00383	0.00255	0.00502	0.021	0.025		8	CV-008	No	0.019	0.012	0.047	0.077	0.11		8	CV-008	No	0.013	0.00637
6	CV-006	No	75.2	30	40.1	75.5	34.7		10	CV-010	Yes	0.000691	0.00443	0.00675	0.011	0.012		10	CV-010	Yes	0.013	0.00522	0.028	0.015	0.00905		10	CV-010	Yes	0.00415	0.00738	0.013	0.011	0.00699		10	CV-010	Yes	0.022	0.024	0.017	0.015	0.013		10	CV-010	Yes	0.024	0.013
7	CV-007	No	33.2	86.8	42.7	66.9	39.9		11	CV-011	No	0.00925	0.00159	0.00505	0.014	0.13		11	CV-011	No	0.00503	0.00447	0.00403	0.01	0.051		11	CV-011	No	0	0.00319	0.000842	0.01	0.096		11	CV-011	No	0.0067	0.013	0.032	0.026	0.23		11	CV-011	No	0.00462	0.00717
8	CV-008	No	33.4	32.3	46.1	85.9	35.3		14	CV-015	Yes	NA	0.015	0.011	0.01	0.00682		14	CV-015	Yes	NA	0.027	0.022	0.02	0.011		14	CV-015	Yes	NA	0.012	0.00853	0.00676	0.00806		14	CV-015	Yes	NA	0.017	0.025	0.022	0.024		14	CV-015	Yes	NA	0.022
9	CV-009	No	24.4	27.2	40.4	55.1	33.9		17	CV-018	Yes	0.039	0.037	0.054	0.13	0.16		17	CV-018	Yes	0.00975	0.023	0.022	0.025	0.028		17	CV-018	Yes	0.036	0.02	0.035	0.045	0.054		17	CV-018	Yes	0.00627	0.027	0.049	0.037	0.052		17	CV-018	Yes	0.071	0.033
10	CV-010	Yes	74.4	60.9	45.9	78.8	49.4		18	CV-019	No	0.00187	0	0.00635	0.00821	0.00465		18	CV-019	No	0.0066	0.00886	0.07	0.046	0.02		18	CV-019	No	0.00374	0.00305	0.00635	0.012	0.00581		18	CV-019	No	0.022	0.021	0.14	0.1	0.072		18	CV-019	No	0.00842	0.00305
11	CV-011	No	87.5	58	37.4	66.5	61.2		31	CV-033	Yes	0.01	0.01	0	0.00666	NA		31	CV-033	Yes	0.006	0.022	0.00766	0.00239	NA		31	CV-033	Yes	0.013	0.00256	0	0	NA		31	CV-033	Yes	0.011	0.016	0	0	NA		31	CV-033	Yes	0.078	0.095
12	CV-012	No	50	79.6	44.2	72.3	59.4		32	CV-034	Yes	NA	0.026	0.00264	0.015	0.017		32	CV-034	Yes	NA	0.024	0.00632	0.00761	0.00786		32	CV-034	Yes	NA	0.00923	0.00264	0.00343	0.00786		32	CV-034	Yes	NA	0.069	0.025	0.027	0.018		32	CV-034	Yes	NA	0.026
13	CV-014	Yes	NA	74	NA	71.4	47.7
14	CV-015	Yes	7.51	77	18.4	73.4	34.8
15	CV-016	Yes	50.2	93.5	50.6	94.9	46.9
16	CV-017	No	50.2	48.3	53	69.1	38
17	CV-018	Yes	78.4	78.3	50.4	73.1	42.1
18	CV-019	No	54.7	58.2	40.5	66.3	55.6
19	CV-020	Yes	50.6	64.3	48.9	73.9	59.7
20	CV-021	No	44.4	49.5	35.6	46.8	NA
21	CV-022	No	NA	27.9	47.8	68.7	54.8
22	CV-023	No	51.2	41.7	45.8	71.6	57.5
23	CV-024	No	61.5	71.2	89.7	52.5	NA
24	CV-025	Yes	40.7	54.9	64.2	70.4	65.7
25	CV-026	Yes	44.1	88.8	41	76.1	80
26	CV-027	Yes	60.6	71	67.9	71.6	60.5
27	CV-028	Yes	40.7	96.5	43.9	96	43.6
28	CV-029	No	29	36.4	43	81.3	55.5
29	CV-030	No	41.2	28.5	25.3	33.2	18.6
30	CV-032	No	68.1	61	60.2	NA	69.9
32	CV-034	Yes	30.9	54.9	28.6	51.6	24.9
33	CV-036	No	31.5	39.7	NA	73.8	23
34	CV-037	No	NA	63.6	51.4	75	NA
35	CV-039	Yes	NA	23.8	71.4	73.5	38.1
36	CV-043	Yes	54.3	76.1	50.5	98.7	55.8
[truncated: 129 more columns]
